# Supplementary material for: Development and In Vitro Assessment of a Novel Vacuum-Based Tissue-Holding Device for Laparoscopic and Robotic Kidney Cancer Operations
Source: Cancers (Basel). 2022 Sep 23;14(19):4618. doi: 10.3390/cancers14194618 (PMC9559531; doi:10.3390/cancers14194618)
Supplement: Supplementary file 1 [file cancers-14-04618-s001.zip]

Archive with 1 entries (1 files):
- cancers-1885901-supplementary.pdf
